# Supplementary material for: Transcriptional and Post-transcriptional Mechanisms Limit Heading Date 1 (Hd1) Function to Adapt Rice to High Latitudes
Source: PLoS Genet. 2017 Jan 9;13(1):e1006530. doi: 10.1371/journal.pgen.1006530 (PMC5221825; doi:10.1371/journal.pgen.1006530)
Supplement: S2 Table — Presence of the mobile element in the Hd1 promoter is indicated by X. n.t., not tested. (XLSX) [file pgen.1006530.s010.xlsx]

## Sheet: Sheet1
				Mobile element in Hd1 promoter
	ACCESSION		COUNTRY
	27	Tropical japonica	Dominican Republic
	583	Tropical japonica	Ecuador
	68-2	Temperate japonica	France
	Aichi Asahi	Temperate japonica	Japan
	Arabi	Admixture	Egypt
	ARC 7229	Aus	India	nt
	Aswina 330	Aus	Bangladesh	nt
	Baber	Tropical japonica	India
	Bala	Indica	India	x
	Bellardone	Temperate japonica	France
	Berenj	Admixture	Afghanistan
	Biser 1	Temperate japonica	Bulgaria
	Bonni	Unkown	Italia
	Blue Rose Supreme	Admixture	USA
	Bulgare	Temperate japonica	France
	C57-5043	Tropical japonica	USA
	Carolina Gold	Tropical japonica	USA
	Cenit	Tropical japonica	Argentina
	Chibica	Temperate japonica	Mozambique
	Chodongji	Temperate japonica	South Korea
	CO18	Indica	India
	Creole	Tropical japonica	Belize
	Cuba 65	Tropical japonica	Cuba
	Darmali	Tropical japonica	Nepal
	Della	Tropical japonica	USA
	Dhala Shaitta	Aus	Bangladesh	nt
	DK 12			nt
	DNJ 140	Aus	Bangladesh	nt
	Dourado Agulha	Tropical japonica	Brazil
	DV 123	Aus	Bangladesh	nt
	Early	Admixture	USA
	Edomen Scented	Temperate japonica	Taiwan
	FR13A	Aus	India	nt
	Goria	Aus	Bangladesh	nt
	Guineandao	Unknown	Unknown
	Haginomae Mochi	Temperate japonica	Japan
	Hiderisirazu	Admixture	Japan
	Hu Lo Tao	Temperate japonica	China
	Iguape Cateto	Tropical japonica	Haiti
	IR-44595	Indica	Nepal
	IRAT 44	Tropical japonica	USA
	Jamir	Aus	Bangladesh	nt
	JC149	Indica	India
	JM70	Indica	Mali
	Kalamkati	Aus	India	nt
	Karabaschak	Temperate japonica	Bulgaria
	Kaukau	Aus	Mali
	Keriting Tingii	Tropical japonica/Admix	Indonesia
	Kiang-Chou-Chiu	Indica	Taiwan
	Kitrana 508	Group V (aromatic)	Madagascar
	KPF-16	Admixture	Bangladesh	nt
	La 110	Indica	USA
	LaGrue	Tropical japonica	USA
	Lemont	Tropical japonica	USA
	Llanero 501	Tropical japonica	Venezuela
	M. Blatec	Admixture	Macedonia
	Maratelli	Temperate japonica	Italy
	Ming Hui	Indica	China
	Mudgo	Indica	India	nt
	Nira	Indica	USA
	NPE 835	Temperate japonica/Admix	Pakistan
	NSF-TV 160	Group V (aromatic)	Unknown
	NSF-TV 57	Indica	Unknown
	Okshitmayin	Admixture	Myanmar
	OS 6 (WC 10296)	Tropical japonica	Zaire
	P 737	Aus	Pakistan	nt
	Pai Hok Glutinous	Indica	Hong Kong
	Pao-Tou-Hung	Indica	China
	Patna	Admixture	Morocco
	Peh-Kuh	Indica	Taiwan
	Pirinae 69	Admixture	Former Yugoslavia
	PTB 30	Aus	India	nt
	Rikuto Kemochi	Admixture	Japan
	Riz Local	Admixture	Burkina Faso
	Rondo (4484-1693)	Indica	China
	RTS12	Indica	Vietnam
	Sab Ini	Temperate japonica	Egypt
	Sadri Tor Misri	Admixture	Iran
	Saraya	Unknown	Unknown	nt
	Shai-Kuh	Indica	China
	Shirkati	Aus	Afghanistan	nt
	Shuang-Chiang	Indica	Taiwan
	SLO 17	Indica	India
	Sri Malaysia Dua	Temperata japonica	Malaysia	x
	Sundensis	Indica	Kazakhstan
	Sze Guen Zim	Indica	China
	Ta Mao Tsao	Temperate japonica	China
	Tainan-Iku No. 512	Temperate japonica	Taiwan
	Tchibanga	Indica	Gabon
	Thaiperla	Temperate japonica	USA
	TKM6	Indica	India
	Toploea 70/76	Temperate japonica	Romania
	Tropical Rice	Unknown	Ecuador
