# Supplementary material for: Transcriptional and Post-transcriptional Mechanisms Limit Heading Date 1 (Hd1) Function to Adapt Rice to High Latitudes
Source: PLoS Genet. 2017 Jan 9;13(1):e1006530. doi: 10.1371/journal.pgen.1006530 (PMC5221825; doi:10.1371/journal.pgen.1006530)
Supplement: S3 Table — Proteins were expressed in yeast as fusions to the GAL4 binding domain (in pGBKT7) or to the GAL4 activation domain (in pGADT7). Interactions were assessed on diploid yeast after mating between AD and BD clones, as represented. The strength of the interaction was quantified adding 3-amino-triazole (3AT) at increasing concentrations. A—sign indicates no interaction in plates that do not contain 3AT, +++ indicates strong interaction in plates containing 20mM 3AT. n.t., not tested. Interactions between two clones was not always tested upon swapping AD and BD domains. (XLSX) [file pgen.1006530.s011.xlsx]

## Sheet: Sheet1
		pGADT7
		Hd1NB	Hd1Vol	Ghd8	PRR37NB	NF-YC1	NF-YC2	NF-YC7	Empty AD
pGBKT7	Hd1NB	n.t.	n.t.	n.t.	n.t.	n.t.	n.t.	n.t.	+++
	Ghd8	-	-	+++	-	+++	+++	+++	-
	PRR37NB	-	n.t.	n.t.	-	n.t.	n.t.	n.t.	-
	NF-YC1	-	-	n.t.	n.t.	-	n.t.	n.t.	-
	NF-YC2	n.t.	n.t.	n.t.	n.t.	n.t.	n.t.	n.t.	+++
	NF-YC7	-	-	n.t.	n.t.	n.t.	n.t.	-	-
	Empty BD	-	-	-	-	-	-	-	n.t.
