# Supplementary material for: Transcriptional and Post-transcriptional Mechanisms Limit Heading Date 1 (Hd1) Function to Adapt Rice to High Latitudes
Source: PLoS Genet. 2017 Jan 9;13(1):e1006530. doi: 10.1371/journal.pgen.1006530 (PMC5221825; doi:10.1371/journal.pgen.1006530)
Supplement: S4 Table — (XLSX) [file pgen.1006530.s012.xlsx]

## Sheet: Foglio1
F2 NBxEH Hd1 genotyping
Os_94_FW	ATGAATTATAATTTTGGTGGCAAC
Os_157_REV	CTGTTGCTGATGGAATCTGTG
screening for mobile element in Hd1 promoter
5'-anchored primers
Os_682_FW	AACCACAAGACAGGCATTG
Os_810_REV	GAGGACGAGCGGAAACC
3'-anchored primers
Os_817_FW	ACAGTTAGAGGGTGAACAGTTAG
Os_671_REV	AACTCCAACCTCCTGGTC
control
Os_809_FW	AGGACAAAAACACCGTGAC
Os_671_REV	AACTCCAACCTCCTGGTC
Hd1 promoter sequencing
Os_672_FW	AGAGGTGGACTGTTCTCCTTAC
Os_671_REV	AACTCCAACCTCCTGGTC
qRT-PCR
Ubq_517_FW	GACAACGTGAAGGCGAAGA
Ubq_518_REV	CACCAGGTGGAGTGTGGAC
Hd1_196_FW	TGGTACTGTTCCATGGTTCTGA
Hd1_197_REV	ACTCCCACTGGATCGATGTT
Ehd1_193_FW	TACTCCGGCTACCACGAGAT
Ehd1_194_REV	TTCCGAGGTCTCGTATGTCC
Hd3a_12_FW	CGATCTGCTGCATGCTCAC
Hd3a_13_REV	CCTTAGCCTTGCTCAGCTATTT
RFT1_14_FW	TGGGTTAGCTGACCTAGATTCAA
RFT1_15_REV	GCCGGCCATGTCAAATTA
NF-YC1_804_FW	ACCATCCTCACAGCCTCAG
NF-YC1_805_REV	TTAGCCCAGAACTCACGGA
NF-YC2_769_FW	TGGCAGCAAGGAGCAG
NF-YC2_770_REV	ATATGGATCATCACTATTCGGAG
NF-YC3_783_FW	GTTCATCGCCGAGCTG
NF-YC3_793_REV	AAGAGATCGGTGTTCTGC
NF-YC4_775_FW	CCATCATCACAACCTCAGC
NF-YC4_776_REV	CGGCAGGAATGACAGC
NF-YC5_781_FW	GATCTGTACCCGAACCAG
NF-YC5_782_REV	TGTGATTTATCTCATTCATCTTGTC
NF-YC6_773_FW	TTTCCTACCGTATAGCTTCAAG
NF-YC6_774_REV	GGATTGTTTATACACCGAGAGG
NF-YC7_761_FW	CGCTCGCCTACTACTATGT
NF-YC7_762_REV	GTCATACAGTCTTCCCCATTAC
Gateway® cloning in pDONR207, with attB-sites
Ghd8_531_FW	GGGGACAAGTTTGTACAAAAAAGCAGGCTTAATGAAGAGTAGGAAGAGCTATGGG
Ghd8_532_REV	GGGGACCACTTTGTACAAGAAAGCTGGGTTCTAATTAGTATTCCTCTTTAG
Hd1_533_FW	GGGGACAAGTTTGTACAAAAAAGCAGGCTCCATGAATTATAATTTTGGTGGCAACG
Hd1_534_REV	GGGGACCACTTTGTACAAGAAAGCTGGGTGCTATCAGAACCATGGAACAGTA
PRR37_595_FW	GGGGACAAGTTTGTACAAAAAAGCAGGCTTAATGATGGGAACCGCTCATCAC
PRR37_596_REV	GGGGACCACTTTGTACAAGAAAGCTGGGTGCTATCATCTGTCCGCTGCCGCTTC
OsNF-YC1_718_FW	GGGGACAAGTTTGTACAAAAAAGCAGGCTTAATGGAACCATCCTCACA
OsNF-YC1_719_REV	GGGGACCACTTTGTACAAGAAAGCTGGGTTGCTACTTTCTGGCAGAG
OsNF-YC2_712_FW	GGGGACAAGTTTGTACAAAAAAGCAGGCTTAATGGACAACCAGCAG
OsNF-YC2_713_REV	GGGGACCACTTTGTACAAGAAAGCTGGGTTTTCGGAGCTTGGAG
OsNF-YC4_794_FW	GGGGACAAGTTTGTACAAAAAAGCAGGCTTAATGGAGCCATCATC
OsNF-YC4_795_REV	GGGGACCACTTTGTACAAGAAAGCTGGGTTATCACTTTGCTG
OsNF-YC7_716_FW	GGGGACAAGTTTGTACAAAAAAGCAGGCTTAATGTTCTGGGCGGAGCAGT
OsNF-YC7_717_REV	GGGGACCACTTTGTACAAGAAAGCTGGGTTCTGCTGGGGCACATAGTA
promoter Hd1_687_FW	GGGGACAAGTTTGTACAAAAAAGCAGGCTTAGCTTAGTTCCATCTAAGAGATGTCC
promoter Hd1_669_REV	GGGGACCACTTTGTACAAGAAAGCTGGGTTGCATGGCTCTTGTGGAATT
EMSA: E.coli adapted cloned sequences
Hd1NB	CATATGTCTGGTCCGAGTCTGCAAATGTCGCTGCATTTTAGCTCCATGGATCGTGAAGCACGTGTGTTACGCTATCGGGAGAAGAAGAAAGCCCGCAAATTCGAGAAAACGATTCGCTACGAAACCCGCAAAGCGTATGCGGAAGCTCGTCCACGCATCAAAGGCCGTTTTGCCAAACGCTCAGACGTTCAGATTGAAGTCGGATCC
Hd1VOL	AGTGGTCCGTCACTGCAAATGTCGCTGCATTTTAGCTCCATGGATCGTGAAGCACGCGTTTTACGCTATCGGGAGAAGAAAGCGCGTAAGTTCGAGAAAACCATTCGCTACGAAACGCGCAAAGCGTATGCCGAAGCTCGTCCACGCATCAAAGGCCGTTTTGCCAAACGCTCTGACGTGCAGATTGAAGTC
Ghd8	AGTCCTGCGAAAGAACAGGATCGCTTTCTGCCGATTGCCAATGTGTCACGCATTATGAAGCGTTCCTTACCAGCGAATGCGAAGATCTCGAAAGAGAGCAAAGAAACGGTGCAGGAATGTGTCTCTGAGTTCATCAGCTTCGTAACAGGCGAAGCAAGCGACAAATGCCAACGTGAGAAACGGAAAACCATTAACGGGGATGATCTCCTGTGGGCTATGACCACTTTGGGCTTTGAAGCCTATGTTGGTCCGCTGAAATCGTACCTGAACCGTTATCGCGAA
OsNF-YC7	GCGGAGCAGTACCGCGAGATCGAGGCCACCACCGACTTCAAGAACCACAACCTCCCCCTGGCCCGCATCAAGAAGATCATGAAGGCCGACGAGGACGTCCGCATGATCGCCGCCGAGGCCCCCGTCGTGTTCGCCCGCGCCTGCGAGATGTTCATCCTCGAGCTCACCCACCGCGGCTGGGCGCACGCCGAGGAGAACAAGCGCCGTACGCTGCAGAAGTCCGACATTGCCGCCGCCATCGCGCGCACCGAGGTGTTCGACTTCCTCGTCGACATCGTGCCCCGC
